# Supplementary material for: Dynamic single-cell RNA-seq analysis reveals distinct tumor program associated with microenvironmental remodeling and drug sensitivity in multiple myeloma
Source: Cell Biosci. 2023 Jan 30;13:19. doi: 10.1186/s13578-023-00971-2 (PMC9887807; doi:10.1186/s13578-023-00971-2)
Supplement: Supplementary file 2 — Additional file 2. The list of DEGs comparing pre- and post-treatment samples in each immnue cell type. [file 13578_2023_971_MOESM2_ESM.xlsx]

## Sheet: Pre vs Post
Gene	p_val	avg_logFC	pct.1	pct.2	p_val_adj	Celltype
IFI44L	0	0.331912	0.206	0.114	0	T cell
KLRB1	1.7387e-194	0.286121	0.306	0.225	4.31528e-190	T cell
HIST1H1C	0	-0.276753	0.287	0.436	0	T cell
LGALS1	6.83536e-179	-0.292039	0.465	0.537	1.69647e-174	T cell
HLA-DPB1	0	-0.301957	0.574	0.661	0	T cell
NKG7	1.35634e-239	-0.314973	0.532	0.595	3.36629e-235	T cell
GZMH	7.65415e-254	-0.336284	0.39	0.47	1.89968e-249	T cell
HIST1H4C	0	-0.339112	0.57	0.761	0	T cell
HLA-DRB1	2.75763e-295	-0.345586	0.419	0.512	6.84416e-291	T cell
HIST1H1D	0	-0.348406	0.392	0.549	0	T cell
GZMB	1.01901e-239	-0.350221	0.295	0.384	2.52907e-235	T cell
CD74	0	-0.355493	0.563	0.652	0	T cell
CRIP1	0	-0.362484	0.625	0.753	0	T cell
HIST1H1E	0	-0.397861	0.321	0.528	0	T cell
HIST2H2AC	0	-0.401357	0.266	0.501	0	T cell
HLA-DRA	0	-0.47942	0.285	0.431	0	T cell
CXCR4	0	0.661983	0.645	0.425	0	NK
IFI44L	4.78985e-220	0.582652	0.21	0.079	1.1476e-215	NK
TSC22D3	0	0.490381	0.777	0.593	0	NK
DDIT4	0	0.440359	0.775	0.599	0	NK
IFI6	5.60382e-64	0.439733	0.429	0.374	1.34262e-59	NK
PTGDS	1.12325e-33	0.391515	0.34	0.281	2.69121e-29	NK
ALOX5AP	1.25754e-274	0.391424	0.603	0.413	3.01294e-270	NK
DUSP1	1.51368e-108	0.374832	0.266	0.163	3.62663e-104	NK
NFKBIA	1.85146e-95	0.360267	0.417	0.321	4.4359e-91	NK
MX1	2.32491e-138	0.359981	0.251	0.138	5.57026e-134	NK
JUNB	4.96744e-125	0.34727	0.68	0.592	1.19015e-120	NK
AREG	1.40105e-38	0.319322	0.135	0.088	3.35678e-34	NK
BTG1	0	0.298906	0.99	0.975	0	NK
JUN	5.77744e-33	0.29069	0.173	0.124	1.38422e-28	NK
C1orf56	2.6727e-130	0.288047	0.643	0.548	6.40353e-126	NK
DUSP2	1.78194e-74	0.283537	0.424	0.324	4.26936e-70	NK
ISG20	8.95233e-150	0.270772	0.694	0.603	2.14489e-145	NK
CD38	3.82317e-148	-0.257874	0.265	0.417	9.15993e-144	NK
STAT1	2.6115e-114	-0.268118	0.37	0.503	6.25688e-110	NK
CD74	1.48561e-126	-0.28053	0.657	0.76	3.55938e-122	NK
HLA-DRB1	1.0741e-156	-0.285839	0.593	0.736	2.57343e-152	NK
HIST1H4C	3.41892e-201	-0.31989	0.556	0.708	8.19139e-197	NK
HIST1H1C	8.07601e-238	-0.377506	0.33	0.521	1.93493e-233	NK
HLA-DRA	5.08155e-239	-0.444176	0.274	0.466	1.21749e-234	NK
HIST1H1D	2.19486e-245	-0.452263	0.386	0.569	5.25867e-241	NK
HIST2H2AC	0	-0.485637	0.28	0.528	0	NK
HIST1H1E	0	-0.532206	0.365	0.634	0	NK
IFI6	1.68645e-121	0.473177	0.678	0.662	3.99738e-117	Monocytes
ISG15	4.33792e-65	0.40589	0.671	0.672	1.02822e-60	Monocytes
IFI44L	3.29308e-53	0.353491	0.501	0.466	7.80559e-49	Monocytes
FOS	4.13225e-48	0.325659	0.842	0.825	9.79467e-44	Monocytes
MX1	2.77107e-60	0.305147	0.532	0.504	6.56826e-56	Monocytes
IFITM3	1.13124e-74	0.305042	0.828	0.843	2.68138e-70	Monocytes
TIMP1	1.21224e-110	0.294073	0.887	0.883	2.87337e-106	Monocytes
IFITM1	8.15953e-153	0.275722	0.208	0.115	1.93405e-148	Monocytes
LY6E	1.66597e-63	0.264028	0.757	0.788	3.94884e-59	Monocytes
HIST2H2AC	0	-0.27345	0.365	0.573	0	Monocytes
HLA-DPB1	7.29461e-215	-0.285615	0.829	0.906	1.72904e-210	Monocytes
CCL3	2.41055e-92	-0.302037	0.064	0.127	5.71373e-88	Monocytes
IRF1	0	-0.339554	0.825	0.915	0	Monocytes
HLA-DQA2	0	-0.41439	0.13	0.292	0	Monocytes
CCL3L1	7.86812e-87	-0.473749	0.079	0.141	1.86498e-82	Monocytes
FOS	7.46179e-76	1.03013	0.325	0.159	1.76867e-71	Neutrophil
ISG15	6.61401e-98	1.0266	0.185	0.044	1.56772e-93	Neutrophil
XAF1	1.74724e-59	0.696545	0.147	0.044	4.14148e-55	Neutrophil
IFI6	1.27511e-71	0.665357	0.135	0.03	3.02238e-67	Neutrophil
FTH1	1.8644e-18	0.655811	0.421	0.387	4.41918e-14	Neutrophil
DUSP1	6.73539e-14	0.598054	0.126	0.078	1.59649e-09	Neutrophil
HBA2	3.94883e-96	0.578577	0.109	0.009	9.35991e-92	Neutrophil
G0S2	1.50528e-21	0.55042	0.132	0.069	3.56797e-17	Neutrophil
MX1	1.45242e-59	0.550298	0.114	0.026	3.44268e-55	Neutrophil
CLC	5.41537e-25	0.511066	0.352	0.257	1.2836e-20	Neutrophil
PTGS2	1.53852e-16	0.49026	0.111	0.06	3.64675e-12	Neutrophil
RGS2	4.3304e-06	0.48057	0.198	0.166	0.102644	Neutrophil
RETN	5.63009e-31	0.475096	0.711	0.667	1.3345e-26	Neutrophil
JUNB	2.52115e-22	0.457708	0.29	0.213	5.97588e-18	Neutrophil
BRI3	1.93152e-61	0.432753	0.693	0.617	4.57828e-57	Neutrophil
NAMPT	0.0914204	0.411896	0.111	0.102	1	Neutrophil
FTL	7.19506e-89	0.399505	0.922	0.899	1.70545e-84	Neutrophil
TXN	1.12799e-25	0.399368	0.52	0.464	2.67368e-21	Neutrophil
GPCPD1	3.61064e-15	0.37974	0.219	0.159	8.55831e-11	Neutrophil
SELL	6.78284e-10	0.375975	0.257	0.217	1.60774e-05	Neutrophil
SYNE2	3.52989e-13	0.371409	0.412	0.372	8.36689e-09	Neutrophil
RNF213	7.71854e-08	0.36731	0.207	0.17	0.00182952	Neutrophil
TRIB1	6.55289e-11	0.365599	0.15	0.105	1.55323e-06	Neutrophil
TUBA1A	5.55585e-07	0.361962	0.188	0.153	0.013169	Neutrophil
EIF2AK2	1.1104e-13	0.356961	0.35	0.303	2.63198e-09	Neutrophil
MX2	3.94449e-11	0.347153	0.11	0.069	9.34963e-07	Neutrophil
SLC40A1	2.45668e-11	0.34168	0.262	0.215	5.82306e-07	Neutrophil
BST2	4.20689e-18	0.340844	0.124	0.067	9.97159e-14	Neutrophil
IER2	1.27898e-11	0.340259	0.352	0.313	3.03157e-07	Neutrophil
SMCHD1	4.5328e-05	0.336515	0.236	0.214	1	Neutrophil
EVI2B	4.32251e-24	0.33533	0.577	0.536	1.02456e-19	Neutrophil
QPCT	6.51658e-07	0.32637	0.26	0.233	0.0154462	Neutrophil
GLRX	1.13391e-18	0.325162	0.451	0.402	2.6877e-14	Neutrophil
ID2	5.01584e-07	0.323331	0.224	0.192	0.0118891	Neutrophil
BTG2	2.89602e-09	0.32298	0.142	0.101	6.86445e-05	Neutrophil
ARPC3	2.37477e-38	0.318167	0.706	0.648	5.62892e-34	Neutrophil
SUB1	1.18694e-09	0.313819	0.312	0.276	2.8134e-05	Neutrophil
IFITM2	1.71423e-20	0.313467	0.635	0.62	4.06323e-16	Neutrophil
TMEM123	6.70647e-11	0.313175	0.353	0.31	1.58963e-06	Neutrophil
IER3	4.81643e-11	0.310288	0.227	0.176	1.14164e-06	Neutrophil
KLF2	1.78054e-05	0.309161	0.337	0.325	0.422042	Neutrophil
DYNLT1	3.74673e-10	0.307352	0.169	0.124	8.88087e-06	Neutrophil
SAMD9	6.82146e-07	0.305925	0.129	0.097	0.0161689	Neutrophil
KIAA1551	2.97626e-05	0.304515	0.129	0.103	0.705463	Neutrophil
VNN2	2.14359e-05	0.3039	0.109	0.082	0.508096	Neutrophil
TMEM56	4.81519e-09	0.303656	0.107	0.071	0.000114134	Neutrophil
SLC2A3	1.07009e-16	0.303549	0.5	0.459	2.53643e-12	Neutrophil
B2M	2.09528e-70	0.299792	0.959	0.936	4.96644e-66	Neutrophil
H3F3A	3.44306e-46	0.295449	0.909	0.883	8.16108e-42	Neutrophil
OAZ1	1.67659e-62	0.289956	0.895	0.874	3.97402e-58	Neutrophil
C1orf162	7.11072e-06	0.289744	0.314	0.299	0.168545	Neutrophil
REEP5	6.87509e-07	0.288585	0.253	0.225	0.016296	Neutrophil
CD55	5.19182e-05	0.287513	0.252	0.232	1	Neutrophil
GAPDH	9.18252e-37	0.286817	0.78	0.771	2.17653e-32	Neutrophil
CKLF	8.71241e-06	0.282575	0.258	0.234	0.20651	Neutrophil
PRKAR1A	2.27711e-07	0.282042	0.315	0.289	0.00539743	Neutrophil
LDHA	9.85673e-10	0.279172	0.381	0.359	2.33634e-05	Neutrophil
HIF1A	1.53104e-12	0.27779	0.445	0.411	3.62902e-08	Neutrophil
H3F3B	7.01289e-20	0.277366	0.63	0.614	1.66226e-15	Neutrophil
SP110	1.28493e-06	0.27714	0.148	0.114	0.0304567	Neutrophil
LCP1	6.61436e-42	0.274912	0.811	0.778	1.5678e-37	Neutrophil
DTX3L	1.51296e-10	0.274049	0.103	0.063	3.58618e-06	Neutrophil
LILRA5	2.11578e-06	0.273824	0.162	0.13	0.0501504	Neutrophil
BRK1	1.94475e-05	0.273487	0.251	0.229	0.460965	Neutrophil
CXCR4	9.51467e-11	0.273234	0.46	0.434	2.25526e-06	Neutrophil
ARPC2	3.89879e-45	0.272065	0.845	0.811	9.24131e-41	Neutrophil
GAPT	6.98109e-07	0.270376	0.114	0.083	0.0165473	Neutrophil
MXD1	0.000718085	0.268975	0.292	0.283	1	Neutrophil
CCDC85B	1.36124e-06	0.26844	0.242	0.21	0.0322655	Neutrophil
AC245128.3	2.39987e-07	0.267643	0.392	0.375	0.00568842	Neutrophil
HLA-C	4.53476e-30	0.265861	0.772	0.757	1.07487e-25	Neutrophil
PLBD1	1.67239e-18	0.265643	0.667	0.655	3.96408e-14	Neutrophil
MYL12A	5.44002e-26	0.265157	0.676	0.665	1.28945e-21	Neutrophil
TMSB4X	1.85657e-127	0.264873	1	0.996	4.40063e-123	Neutrophil
USP10	0.012534	0.260295	0.137	0.125	1	Neutrophil
NUP214	0.000478635	0.258238	0.253	0.242	1	Neutrophil
JUND	2.09528e-05	0.254583	0.304	0.284	0.496643	Neutrophil
OSTF1	1.92722e-06	0.254565	0.297	0.275	0.0456809	Neutrophil
ITM2B	9.24265e-05	0.253653	0.402	0.408	1	Neutrophil
FPR2	3.72983e-06	0.253033	0.143	0.111	0.0884082	Neutrophil
CA4	0.000110638	0.252866	0.136	0.111	1	Neutrophil
SLCO4C1	0.000121927	0.252779	0.169	0.145	1	Neutrophil
SNX18	2.74276e-06	0.252546	0.118	0.088	0.0650117	Neutrophil
LBR	2.52046e-16	0.251902	0.64	0.64	5.97424e-12	Neutrophil
CSF3R	2.10252e-24	-0.253464	0.32	0.474	4.9836e-20	Neutrophil
AAK1	2.65647e-25	-0.268619	0.105	0.21	6.29664e-21	Neutrophil
ITGB2	1.75373e-31	-0.272532	0.395	0.562	4.15687e-27	Neutrophil
TCF25	2.81357e-23	-0.272766	0.095	0.189	6.66901e-19	Neutrophil
LTF	1.16566e-52	-0.288125	0.894	0.948	2.76295e-48	Neutrophil
ATP5ME	1.39853e-27	-0.288555	0.192	0.328	3.31494e-23	Neutrophil
PET100	2.51404e-29	-0.302499	0.107	0.22	5.95902e-25	Neutrophil
AC020656.1	7.05627e-32	-0.323236	0.173	0.315	1.67255e-27	Neutrophil
SVIP	5.77911e-42	-0.336109	0.338	0.529	1.36982e-37	Neutrophil
AC004687.1	1.24975e-41	-0.442832	0.149	0.302	2.96229e-37	Neutrophil
MALAT1	2.3055e-158	-0.44577	0.991	0.999	5.46472e-154	Neutrophil
DEFA3	5.4452e-177	-0.991805	0.139	0.5	1.29068e-172	Neutrophil
FOLR3	1.492e-117	-1.09417	0.103	0.346	3.53649e-113	Neutrophil
RETN	7.26489e-12	0.580955	0.8	0.706	1.722e-07	GMP
TUBA1B	1.43942e-13	0.456683	0.811	0.738	3.41186e-09	GMP
BTF3	3.87087e-15	0.395214	0.687	0.617	9.17511e-11	GMP
IFI6	2.19884e-05	0.367091	0.31	0.24	0.52119	GMP
CKS1B	7.97918e-05	0.36647	0.319	0.254	1	GMP
DUT	0.00118717	0.36521	0.647	0.604	1	GMP
FTL	1.35076e-20	0.363414	0.937	0.932	3.20171e-16	GMP
PCLAF	0.000878725	0.353473	0.377	0.333	1	GMP
EEF1B2	8.78154e-14	0.348841	0.734	0.676	2.08149e-09	GMP
HINT1	2.80241e-10	0.335034	0.655	0.59	6.64255e-06	GMP
CTSG	0.017572	0.316915	0.379	0.445	1	GMP
RAN	1.82983e-09	0.316115	0.619	0.537	4.33724e-05	GMP
DUSP1	1.17537e-08	0.315399	0.453	0.355	0.000278599	GMP
IDH2	8.72505e-08	0.314778	0.452	0.368	0.0020681	GMP
HSPA8	1.10682e-05	0.310136	0.639	0.591	0.26235	GMP
XAF1	0.00721949	0.308084	0.381	0.338	1	GMP
RPA3	5.20573e-06	0.307099	0.397	0.321	0.123391	GMP
CD48	6.02445e-11	0.306031	0.526	0.416	1.42797e-06	GMP
PRTN3	0.0754361	0.293921	0.373	0.343	1	GMP
UQCRH	3.47511e-13	0.292992	0.723	0.662	8.23706e-09	GMP
SEC61B	1.0634e-10	0.292571	0.671	0.599	2.52058e-06	GMP
TUBB	0.000385249	0.292519	0.689	0.647	1	GMP
LY6E	1.26753e-08	0.291314	0.324	0.227	0.000300442	GMP
EIF2AK2	0.049393	0.287977	0.413	0.388	1	GMP
HSPD1	1.03477e-05	0.283312	0.566	0.513	0.245272	GMP
ISG15	0.000647322	0.2754	0.277	0.222	1	GMP
HSP90AB1	7.01558e-07	0.269858	0.66	0.572	0.016629	GMP
NDUFS8	8.12644e-05	0.269467	0.485	0.422	1	GMP
CES1	1.0352e-07	0.268161	0.348	0.253	0.00245372	GMP
PTTG1	0.0116566	0.268102	0.3	0.255	1	GMP
GYPC	0.0096375	0.265552	0.377	0.351	1	GMP
GAPDH	4.95041e-22	0.265037	0.927	0.892	1.1734e-17	GMP
CKS2	0.000229258	0.264691	0.227	0.167	1	GMP
MANF	0.000294834	0.263994	0.331	0.277	1	GMP
ZFP36L2	2.14145e-07	0.263007	0.676	0.618	0.00507587	GMP
NPM1	0.000116297	0.261385	0.645	0.597	1	GMP
LDHB	9.02144e-06	0.260499	0.555	0.495	0.213835	GMP
MX1	1.62969e-05	0.260083	0.211	0.144	0.386285	GMP
ELANE	0.937403	0.256588	0.527	0.554	1	GMP
TYMS	0.446799	0.254784	0.311	0.315	1	GMP
DLGAP5	0.883203	0.25421	0.169	0.175	1	GMP
S100A10	2.43609e-05	0.254042	0.534	0.46	0.577427	GMP
SERP1	1.56423e-09	0.251029	0.682	0.627	3.7077e-05	GMP
BRI3	4.53933e-10	0.250951	0.739	0.647	1.07596e-05	GMP
IFI44L	9.23324e-07	0.250151	0.145	0.079	0.0218855	GMP
DEFA4	0.000174029	-0.250712	0.255	0.345	1	GMP
SCAF11	1.75538e-11	-0.255666	0.69	0.772	4.16077e-07	GMP
AAK1	5.47598e-12	-0.269414	0.397	0.544	1.29797e-07	GMP
UGCG	0.00114421	-0.269518	0.25	0.313	1	GMP
ARID1B	2.01831e-05	-0.272842	0.502	0.581	0.478401	GMP
AL034397.3	4.92209e-05	-0.275881	0.585	0.67	1	GMP
PCNX1	1.26708e-06	-0.278081	0.321	0.422	0.0300337	GMP
TTC14	0.00019168	-0.278694	0.381	0.465	1	GMP
MALAT1	2.98618e-18	-0.283544	0.984	0.998	7.07815e-14	GMP
SPN	3.11467e-14	-0.287143	0.726	0.836	7.3827e-10	GMP
RIF1	6.42725e-07	-0.298852	0.444	0.541	0.0152345	GMP
AC020656.1	1.99243e-05	-0.306733	0.452	0.554	0.472265	GMP
SLPI	4.49598e-05	-0.31609	0.215	0.299	1	GMP
CYP4F3	0.000201543	-0.321543	0.255	0.334	1	GMP
IRF1	6.01369e-06	-0.325521	0.41	0.474	0.142542	GMP
MACF1	5.21216e-10	-0.326622	0.477	0.584	1.23544e-05	GMP
TENT5A	3.98699e-07	-0.346261	0.511	0.627	0.00945036	GMP
CEACAM8	5.20999e-07	-0.357948	0.232	0.34	0.0123492	GMP
INHBA	6.08918e-07	-0.361815	0.068	0.146	0.0144332	GMP
AC004687.1	6.3372e-15	-0.365581	0.431	0.599	1.50211e-10	GMP
SVIP	4.55303e-09	-0.377331	0.187	0.304	0.000107921	GMP
ABCA13	6.38161e-06	-0.380751	0.169	0.259	0.151263	GMP
FOLR3	1.97566e-12	-0.613664	0.069	0.182	4.6829e-08	GMP
DEFA3	5.3619e-15	-1.40901	0.382	0.516	1.27093e-10	GMP
AREG	1.26698e-08	0.483237	0.441	0.263	0.000300312	cDC
DDIT4	1.42765e-18	0.480056	0.729	0.49	3.38397e-14	cDC
IFITM3	9.73466e-10	0.457365	0.824	0.753	2.30741e-05	cDC
CXCR4	6.3988e-15	0.452334	0.783	0.602	1.51671e-10	cDC
DUSP1	1.16148e-12	0.404054	0.885	0.768	2.75306e-08	cDC
LY6E	8.0531e-09	0.377072	0.871	0.829	0.000190883	cDC
ARL4C	5.49072e-06	0.338146	0.634	0.543	0.130147	cDC
IFI44L	2.39411e-06	0.329455	0.403	0.266	0.0567476	cDC
EREG	7.74677e-07	0.322841	0.271	0.14	0.0183622	cDC
IFITM2	1.59517e-08	0.276815	0.929	0.907	0.000378103	cDC
C1orf56	8.81279e-20	0.273993	0.624	0.343	2.0889e-15	cDC
ACTG1	4.19156e-23	0.26786	1	1	9.93526e-19	cDC
CEBPB	0.000164892	0.256738	0.905	0.858	1	cDC
CD52	3.13742e-07	0.253345	0.939	0.896	0.00743663	cDC
S100A6	1.02556e-15	-0.259903	0.997	0.997	2.43089e-11	cDC
DPYSL2	1.9293e-12	-0.262185	0.905	0.967	4.57302e-08	cDC
ATP5ME	5.18133e-25	-0.269955	0.976	0.984	1.22813e-20	cDC
IGSF6	9.04246e-12	-0.285777	0.919	0.943	2.14333e-07	cDC
ATP5F1E	3.27069e-44	-0.314088	1	1	7.75251e-40	cDC
S100A8	0.0044693	-0.322362	0.661	0.754	1	cDC
FGL2	2.39601e-15	-0.323555	0.99	0.995	5.67927e-11	cDC
HIST1H4C	2.5391e-22	-0.329589	0.529	0.804	6.01843e-18	cDC
HIST2H2AC	1.35937e-18	-0.329878	0.481	0.716	3.22212e-14	cDC
CRIP1	4.05701e-15	-0.480847	0.79	0.924	9.61633e-11	cDC
HLA-DQA2	5.34899e-10	-0.593967	0.288	0.514	1.26787e-05	cDC
PTGDS	0.000196173	1.03301	0.419	0.183	1	pDC
CXCR4	6.82715e-08	0.568305	0.914	0.725	0.00161824	pDC
DDIT4	1.00514e-11	0.568264	0.892	0.567	2.38248e-07	pDC
ZFP36L2	1.30139e-08	0.499945	1	0.933	0.000308469	pDC
CXCR3	3.15234e-07	0.488723	0.839	0.525	0.007472	pDC
DERL3	9.30117e-07	0.47443	0.892	0.583	0.0220466	pDC
CLIC3	5.11171e-06	0.453075	0.892	0.583	0.121163	pDC
MZB1	1.14989e-06	0.422576	0.968	0.625	0.0272558	pDC
IFI44L	0.00184789	0.420767	0.398	0.225	1	pDC
HIST1H2BG	0.000945248	0.410329	0.441	0.217	1	pDC
JCHAIN	5.41661e-06	0.39964	0.978	0.625	0.12839	pDC
HLA-DRB5	0.0205985	0.387125	0.323	0.192	1	pDC
COBLL1	9.29365e-07	0.384357	0.946	0.675	0.0220287	pDC
ITM2C	2.41516e-06	0.364105	0.989	0.967	0.0572464	pDC
IRF4	0.000532092	0.362721	0.914	0.792	1	pDC
HERPUD1	9.11441e-06	0.361017	1	0.983	0.216039	pDC
GPM6B	0.000100485	0.326342	0.753	0.542	1	pDC
LTK	4.44059e-05	0.320542	0.452	0.2	1	pDC
SNHG7	0.00759571	0.317076	0.892	0.8	1	pDC
GGNBP2	5.39825e-05	0.312076	0.946	0.783	1	pDC
GRASP	0.000959239	0.310253	0.473	0.258	1	pDC
TCL1A	0.049577	0.306654	0.28	0.167	1	pDC
C12orf75	5.91819e-05	0.306371	1	0.808	1	pDC
TSC22D3	0.000160218	0.302896	0.613	0.35	1	pDC
LDHB	3.98131e-07	0.299529	0.957	0.85	0.00943689	pDC
RBM38	0.000238566	0.29928	0.484	0.283	1	pDC
GABPB1-AS1	0.000915661	0.298256	0.677	0.467	1	pDC
FAM30A	6.77048e-05	0.293151	0.409	0.167	1	pDC
ZFP36	0.0012679	0.287135	0.849	0.692	1	pDC
RHOF	5.71239e-05	0.28646	0.72	0.45	1	pDC
SETBP1	0.000105975	0.284845	0.667	0.442	1	pDC
CD320	2.4814e-06	0.2794	0.548	0.242	0.0588167	pDC
CD48	0.00706317	0.277472	0.602	0.433	1	pDC
PTCRA	0.00940164	0.27283	0.699	0.567	1	pDC
DUSP5	0.00997437	0.272595	0.839	0.717	1	pDC
CLN8	0.000217415	0.27242	0.957	0.867	1	pDC
BIN1	0.00671686	0.270125	0.473	0.333	1	pDC
EIF4A2	0.000879417	0.268733	0.903	0.85	1	pDC
SNRPN	0.00182619	0.268445	0.828	0.608	1	pDC
AC058791.1	4.56646e-05	0.267025	0.495	0.225	1	pDC
PAXX	0.0029723	0.266801	0.914	0.883	1	pDC
SLC38A1	4.3339e-05	0.265554	0.882	0.683	1	pDC
SFPQ	0.000405754	0.265142	0.968	0.933	1	pDC
GZMB	0.00944185	0.264061	0.892	0.65	1	pDC
AES	3.19029e-05	0.263319	0.978	0.933	0.756195	pDC
PTMS	0.000693995	0.258673	0.817	0.617	1	pDC
DDX39B	2.81939e-05	0.255801	0.624	0.342	0.668279	pDC
DDX51	4.50996e-05	0.254948	0.43	0.2	1	pDC
ADGRG5	0.000308619	0.254945	0.602	0.442	1	pDC
CHST12	0.000856239	0.254121	0.71	0.525	1	pDC
ISG20	0.0148461	0.253349	0.527	0.375	1	pDC
SCAMP4	0.00274646	0.253329	0.753	0.642	1	pDC
TMIGD2	8.44486e-06	0.252497	0.602	0.3	0.200168	pDC
44629	0.000858782	0.250621	0.72	0.542	1	pDC
DAPK2	0.000141568	0.250525	0.559	0.308	1	pDC
HLA-DPB1	3.45352e-05	-0.250245	1	1	0.818587	pDC
GNB4	0.012255	-0.250678	0.538	0.642	1	pDC
TNFRSF21	0.108813	-0.250856	0.785	0.833	1	pDC
MTMR6	8.24982e-05	-0.251706	0.204	0.458	1	pDC
SCRN1	0.0175105	-0.252074	0.505	0.642	1	pDC
VPS13C	0.00389076	-0.252366	0.892	0.933	1	pDC
SOS2	0.00578116	-0.253827	0.312	0.467	1	pDC
MEF2C	0.00174337	-0.254124	0.914	0.95	1	pDC
MPZL1	0.00344937	-0.255704	0.366	0.5	1	pDC
CHML	0.00335484	-0.257007	0.473	0.65	1	pDC
CUL4B	0.00591136	-0.25719	0.441	0.575	1	pDC
DST	0.184374	-0.260176	0.366	0.425	1	pDC
RP2	0.0193275	-0.260335	0.183	0.308	1	pDC
APLP2	0.0195634	-0.260709	0.312	0.45	1	pDC
ALCAM	0.0508491	-0.261501	0.591	0.6	1	pDC
NBPF26	0.0489062	-0.262223	0.237	0.325	1	pDC
TMA7	2.17617e-07	-0.263225	0.989	1	0.00515818	pDC
HDAC9	0.0010596	-0.264051	0.452	0.642	1	pDC
TM9SF2	4.58114e-05	-0.264945	0.903	0.942	1	pDC
LTA4H	0.0360414	-0.266134	0.516	0.6	1	pDC
NDUFA3	0.000171693	-0.269197	0.731	0.775	1	pDC
DAB2	0.162752	-0.272529	0.806	0.808	1	pDC
AL360012.1	0.000264514	-0.273542	0.161	0.367	1	pDC
MT2A	0.00882739	-0.273718	0.075	0.2	1	pDC
HVCN1	0.000262061	-0.276092	0.473	0.717	1	pDC
SAT1	0.952463	-0.276961	0.849	0.775	1	pDC
ARPC5	0.000791828	-0.277147	0.968	0.992	1	pDC
ACTR2	1.66194e-05	-0.277353	0.989	0.992	0.39393	pDC
C4orf48	0.00308503	-0.279249	0.538	0.658	1	pDC
TYROBP	0.0171488	-0.281889	0.903	0.925	1	pDC
ATP5ME	5.78286e-06	-0.282884	0.86	0.917	0.137071	pDC
CCDC50	6.24626e-06	-0.284652	0.989	1	0.148055	pDC
PYCARD	0.000372808	-0.287621	0.925	0.983	1	pDC
NDUFA1	3.06909e-06	-0.288057	0.925	0.967	0.0727467	pDC
ITCH	0.00222799	-0.288485	0.591	0.708	1	pDC
AHNAK	0.00483714	-0.292013	0.849	0.908	1	pDC
GAPT	0.00171292	-0.293017	0.989	0.975	1	pDC
NBPF19	0.000911833	-0.293983	0.269	0.483	1	pDC
ROMO1	0.00107009	-0.299268	0.613	0.733	1	pDC
S100A6	0.00487141	-0.301527	0.968	0.992	1	pDC
NARS	0.000807983	-0.302292	0.634	0.717	1	pDC
LAMP5	0.0159426	-0.306066	0.495	0.608	1	pDC
BRI3BP	0.00400093	-0.307301	0.559	0.633	1	pDC
CLEC4C	0.00807373	-0.310789	0.925	0.925	1	pDC
TMSB10	1.14211e-08	-0.310872	1	1	0.000270715	pDC
TMPO	0.0138927	-0.312077	0.57	0.642	1	pDC
MS4A6A	0.218339	-0.313451	0.699	0.708	1	pDC
NCOA4	0.0124894	-0.313505	0.656	0.775	1	pDC
TNNI2	0.178419	-0.314054	0.581	0.6	1	pDC
ARPC1B	3.8047e-08	-0.314456	0.978	1	0.000901827	pDC
SHOC2	9.96874e-05	-0.317341	0.548	0.708	1	pDC
CCDC88A	0.00314414	-0.318451	0.978	0.975	1	pDC
SKAP2	1.30644e-05	-0.318914	0.925	0.967	0.309665	pDC
JAML	0.000763763	-0.31944	0.882	0.942	1	pDC
NCF1	0.00127134	-0.32063	0.968	0.95	1	pDC
FTL	0.00147446	-0.32339	0.978	1	1	pDC
TBC1D9	0.012072	-0.325343	0.473	0.558	1	pDC
IFNAR1	0.000180406	-0.32554	0.548	0.792	1	pDC
DPYSL2	0.00524467	-0.327829	0.731	0.833	1	pDC
SAMHD1	0.00113872	-0.333088	0.978	0.933	1	pDC
ADA2	0.00172715	-0.333879	0.613	0.692	1	pDC
CTSS	0.0391796	-0.333903	0.978	0.95	1	pDC
ZNF106	0.00582714	-0.335386	0.656	0.725	1	pDC
COX17	2.46776e-06	-0.339052	0.699	0.833	0.0584934	pDC
CRIP1	0.000328885	-0.346374	0.731	0.808	1	pDC
NDUFB1	2.90007e-07	-0.351323	0.731	0.9	0.00687403	pDC
PET100	2.90714e-08	-0.351354	0.581	0.858	0.000689078	pDC
OGFRL1	0.000679228	-0.351576	0.409	0.567	1	pDC
LST1	0.00858814	-0.353498	0.344	0.483	1	pDC
HIST1H4C	0.00147104	-0.360723	0.613	0.758	1	pDC
NBPF20	0.0037525	-0.36306	0.14	0.308	1	pDC
HIST2H2AC	3.60984e-05	-0.371555	0.29	0.542	0.85564	pDC
NOTCH2	0.000205751	-0.377972	0.505	0.667	1	pDC
S100A11	0.00322899	-0.383305	0.871	0.875	1	pDC
PIK3AP1	0.00161019	-0.387711	0.71	0.833	1	pDC
CPVL	0.00787636	-0.391149	0.194	0.342	1	pDC
AL355075.4	0.00089153	-0.39303	0.269	0.475	1	pDC
MPEG1	0.00435434	-0.402059	0.989	0.975	1	pDC
TPM2	0.00561997	-0.402221	0.882	0.942	1	pDC
HLA-DQA2	0.157227	-0.407011	0.505	0.558	1	pDC
TNFSF13B	0.00013169	-0.415005	0.505	0.683	1	pDC
HIST1H1E	0.00250892	-0.418251	0.366	0.517	1	pDC
ATP5F1E	5.35677e-19	-0.448043	1	1	1.26972e-14	pDC
CYBB	0.000109153	-0.456644	0.914	0.967	1	pDC
CRYBG3	0.000205259	-0.464355	0.484	0.65	1	pDC
SCT	0.0190513	-0.466902	0.871	0.933	1	pDC
DNASE1L3	0.0604409	-0.504828	0.763	0.775	1	pDC
TDRD1	0.00503396	-0.58777	0.054	0.175	1	pDC
PSAP	0.00670392	-0.610414	0.989	0.958	1	pDC
LGALS1	2.04652e-06	-0.841877	0.71	0.85	0.0485087	pDC
IFI44L	1.03373e-10	0.844474	0.241	0.057	2.44994e-06	Immature B
MX1	3.41999e-07	0.670323	0.306	0.155	0.00810538	Immature B
KLF2	6.201e-14	0.574387	0.73	0.464	1.46964e-09	Immature B
SPIB	8.22693e-15	0.572495	0.757	0.513	1.94978e-10	Immature B
BACH2	2.60591e-17	0.497505	0.91	0.747	6.176e-13	Immature B
MS4A1	0.0186284	0.496523	0.164	0.106	1	Immature B
AL139020.1	5.08192e-06	0.478552	0.365	0.208	0.120441	Immature B
MYO1C	5.14967e-09	0.476431	0.475	0.264	0.000122047	Immature B
XAF1	2.22188e-05	0.474533	0.392	0.257	0.526586	Immature B
DDX54	3.10014e-07	0.470241	0.55	0.408	0.00734733	Immature B
PCDH9	1.08369e-10	0.456521	0.887	0.743	2.56835e-06	Immature B
FCRLA	7.36036e-10	0.454924	0.617	0.4	1.74441e-05	Immature B
ACSM3	8.56133e-08	0.453684	0.687	0.494	0.00202904	Immature B
LY6E	8.7722e-06	0.446954	0.178	0.064	0.207901	Immature B
CD72	4.2817e-07	0.445064	0.691	0.562	0.0101476	Immature B
CD48	8.87222e-11	0.441262	0.448	0.223	2.10272e-06	Immature B
POU2F2	2.03287e-06	0.440729	0.5	0.343	0.048179	Immature B
FAM129C	2.70442e-11	0.43657	0.833	0.694	6.40948e-07	Immature B
TCL1A	5.61511e-10	0.427618	0.815	0.581	1.33078e-05	Immature B
CD37	7.52396e-17	0.416634	0.966	0.94	1.78318e-12	Immature B
STX7	2.63984e-08	0.406585	0.827	0.709	0.000625642	Immature B
EPSTI1	3.22046e-05	0.405219	0.245	0.121	0.763248	Immature B
PLEKHA2	1.51299e-09	0.402741	0.73	0.543	3.58579e-05	Immature B
OAS1	2.34552e-06	0.401855	0.338	0.189	0.0555888	Immature B
CD19	4.21242e-09	0.382433	0.52	0.328	9.98343e-05	Immature B
RUBCNL	7.17464e-09	0.377244	0.649	0.491	0.000170039	Immature B
PTPN6	5.22686e-06	0.366502	0.464	0.313	0.123877	Immature B
HERPUD1	2.10075e-06	0.364346	0.45	0.294	0.0497878	Immature B
EMP2	1.76358e-07	0.363352	0.306	0.136	0.00417969	Immature B
PCSK7	0.000883374	0.362656	0.345	0.257	1	Immature B
LINC02397	5.9794e-06	0.361703	0.288	0.136	0.141712	Immature B
MS4A6A	9.02347e-08	0.361526	0.187	0.045	0.00213856	Immature B
BTG1	6.60529e-15	0.35972	0.989	0.992	1.56545e-10	Immature B
IRF7	0.000332802	0.359004	0.277	0.177	1	Immature B
S100A8	2.41014e-07	0.358905	0.104	0.004	0.00571202	Immature B
ISG15	0.491685	0.355672	0.311	0.325	1	Immature B
CD84	6.28646e-06	0.353734	0.329	0.185	0.148989	Immature B
NFKBID	0.00777719	0.349653	0.273	0.2	1	Immature B
CDC25B	3.25216e-07	0.348303	0.669	0.464	0.00770761	Immature B
CD38	2.56347e-08	0.346601	0.845	0.766	0.000607542	Immature B
UCP2	1.67376e-09	0.338086	0.896	0.842	3.96681e-05	Immature B
TRIM38	9.10763e-08	0.334777	0.777	0.66	0.00215851	Immature B
AP001059.2	8.65388e-06	0.332964	0.444	0.321	0.205097	Immature B
KANK2	0.000181124	0.332757	0.505	0.411	1	Immature B
SP110	6.24243e-06	0.332732	0.745	0.63	0.147946	Immature B
NEIL1	1.43141e-06	0.330366	0.815	0.789	0.0339245	Immature B
RNASE6	1.84667e-06	0.324909	0.275	0.128	0.0437661	Immature B
RHBDF2	5.56694e-06	0.323669	0.333	0.185	0.131936	Immature B
MPEG1	6.43203e-05	0.320856	0.2	0.091	1	Immature B
RGS19	0.000420774	0.319482	0.563	0.491	1	Immature B
AC245297.3	3.99029e-05	0.318132	0.336	0.211	0.9457	Immature B
SECISBP2	0.000220837	0.31742	0.464	0.377	1	Immature B
RNF41	5.41108e-06	0.317265	0.372	0.219	0.128243	Immature B
GLCCI1	1.93817e-05	0.315268	0.403	0.257	0.459346	Immature B
CYB561A3	0.00325645	0.314955	0.381	0.291	1	Immature B
NPIPB5	0.000108636	0.314047	0.43	0.313	1	Immature B
ARID1B	1.16053e-08	0.312835	0.939	0.883	0.000275046	Immature B
CLEC2D	1.31916e-05	0.312773	0.642	0.54	0.31264	Immature B
TXNIP	6.04765e-09	0.312064	0.962	0.966	0.000143329	Immature B
TMEM38A	0.000394799	0.311207	0.234	0.136	1	Immature B
AC025164.1	2.85598e-05	0.311194	0.381	0.245	0.676868	Immature B
IFI6	0.000178037	0.309997	0.144	0.057	1	Immature B
SIT1	4.16727e-06	0.303229	0.207	0.075	0.0987643	Immature B
CIITA	5.91115e-05	0.297387	0.655	0.585	1	Immature B
LARP7	0.000609155	0.297235	0.383	0.283	1	Immature B
HIP1	0.000434337	0.292572	0.403	0.291	1	Immature B
ARID4A	0.000153657	0.291642	0.466	0.343	1	Immature B
NCF1	1.26055e-05	0.291452	0.698	0.551	0.29875	Immature B
SMIM14	0.00182831	0.291113	0.491	0.4	1	Immature B
CHST12	0.00066919	0.290545	0.426	0.325	1	Immature B
SYK	1.49703e-06	0.289423	0.829	0.728	0.0354797	Immature B
BEST3	0.000284135	0.287819	0.23	0.125	1	Immature B
AC027097.1	0.000998582	0.287229	0.268	0.174	1	Immature B
STIM2	1.57831e-05	0.284372	0.664	0.543	0.374059	Immature B
HCK	3.69321e-06	0.284259	0.538	0.362	0.087529	Immature B
ORAI2	1.71606e-06	0.282177	0.691	0.536	0.0406705	Immature B
MIDN	0.000170766	0.280426	0.498	0.385	1	Immature B
ANKRD44	4.42377e-05	0.280154	0.489	0.355	1	Immature B
IKZF1	0.000172522	0.279854	0.716	0.657	1	Immature B
AC005332.8	0.00980071	0.278885	0.385	0.317	1	Immature B
IFT57	0.000922075	0.278531	0.435	0.347	1	Immature B
TMEM106A	0.000371159	0.276153	0.372	0.268	1	Immature B
ATP2B1	0.000125223	0.275553	0.205	0.098	1	Immature B
KDM6B	0.000896055	0.274502	0.268	0.177	1	Immature B
IKZF3	7.19463e-05	0.271103	0.428	0.268	1	Immature B
MLF2	5.47861e-05	0.270772	0.399	0.272	1	Immature B
PTPRC	0.000190986	0.26846	0.782	0.743	1	Immature B
RBM6	0.000107124	0.268138	0.586	0.491	1	Immature B
CHD7	6.10496e-05	0.26789	0.259	0.136	1	Immature B
CTSZ	5.7845e-05	0.267649	0.295	0.166	1	Immature B
STAT1	0.000270254	0.266407	0.302	0.189	1	Immature B
GRN	0.000178807	0.265591	0.324	0.196	1	Immature B
AEBP1	0.000162502	0.262876	0.628	0.547	1	Immature B
PABPC1	3.72265e-11	0.26271	0.975	0.958	8.82268e-07	Immature B
HS3ST1	0.000705811	0.262527	0.232	0.14	1	Immature B
BLK	0.00106263	0.26146	0.311	0.215	1	Immature B
TMEM259	0.000391267	0.261451	0.381	0.283	1	Immature B
AKAP17A	7.61463e-05	0.261006	0.365	0.242	1	Immature B
CEBPD	0.000375289	0.259343	0.162	0.072	1	Immature B
CALR	0.00411187	0.258279	0.595	0.517	1	Immature B
CD180	1.02783e-05	0.258057	0.151	0.045	0.243596	Immature B
CEP104	0.000198917	0.258009	0.221	0.117	1	Immature B
SYVN1	1.24102e-06	0.257832	0.646	0.479	0.0294122	Immature B
PDLIM1	0.000160289	0.257814	0.446	0.309	1	Immature B
DNAJA1	0.000631211	0.25757	0.606	0.525	1	Immature B
ZBTB20	0.00314238	0.256927	0.403	0.302	1	Immature B
APLP2	0.00026995	0.256564	0.489	0.392	1	Immature B
ZNF148	0.000160741	0.256095	0.412	0.287	1	Immature B
UNC93B1	0.00174104	0.255788	0.223	0.136	1	Immature B
SAMD9L	0.0425172	0.255372	0.333	0.287	1	Immature B
LDLRAD4	0.00664786	0.255114	0.631	0.604	1	Immature B
NCOA3	0.000105366	0.253605	0.547	0.419	1	Immature B
VDR	0.000509552	0.253486	0.182	0.091	1	Immature B
ATP6V0D1	0.000570626	0.253238	0.358	0.26	1	Immature B
DTX1	9.9731e-05	0.251641	0.712	0.619	1	Immature B
CORO1C	6.50015e-05	0.251268	0.385	0.242	1	Immature B
HSPA4	0.000302493	0.250221	0.459	0.328	1	Immature B
DYNLL1	0.000792813	0.250189	0.809	0.762	1	Immature B
CXXC5	2.65046e-06	0.250024	0.727	0.604	0.0628158	Immature B
ATP5MF	8.37011e-06	-0.251534	0.556	0.717	0.198372	Immature B
PDE4B	1.39602e-07	-0.254998	0.088	0.234	0.00330857	Immature B
TTC7A	9.76595e-06	-0.25612	0.529	0.721	0.231453	Immature B
DEFA3	0.00337173	-0.257057	0.203	0.298	1	Immature B
MPP1	0.000150864	-0.258282	0.32	0.457	1	Immature B
TERF2	0.000446902	-0.260237	0.32	0.442	1	Immature B
TOP2B	3.26141e-06	-0.260468	0.845	0.917	0.0772955	Immature B
TMA7	6.4909e-08	-0.261888	0.804	0.921	0.00153834	Immature B
SMC4	0.00443269	-0.264574	0.324	0.419	1	Immature B
TLE4	5.26666e-06	-0.266429	0.55	0.706	0.12482	Immature B
GYPC	2.24658e-05	-0.2667	0.356	0.513	0.53244	Immature B
AL662844.4	4.79907e-06	-0.267347	0.079	0.196	0.113738	Immature B
HIST1H2BC	5.43768e-05	-0.26899	0.126	0.245	1	Immature B
CRIP1	6.9526e-06	-0.27198	0.07	0.177	0.164777	Immature B
GLRX	6.01484e-05	-0.276136	0.493	0.653	1	Immature B
ZRANB2	1.19261e-06	-0.277069	0.723	0.819	0.0282647	Immature B
ATP5MPL	9.1755e-07	-0.277668	0.468	0.642	0.0217459	Immature B
TRA2B	1.14831e-05	-0.278505	0.622	0.743	0.27215	Immature B
PPP1R14B	0.00016916	-0.278906	0.773	0.815	1	Immature B
DEPP1	0.00487188	-0.279996	0.243	0.347	1	Immature B
SEC61G	9.39932e-07	-0.280208	0.462	0.645	0.0222764	Immature B
GMFG	1.92178e-06	-0.281798	0.732	0.849	0.0455463	Immature B
SEM1	8.6041e-06	-0.28224	0.408	0.566	0.203917	Immature B
GBP4	0.000191931	-0.282852	0.252	0.377	1	Immature B
VPREB3	7.83448e-09	-0.285113	0.955	0.992	0.000185677	Immature B
LCN6	4.03075e-08	-0.286589	0.117	0.287	0.000955289	Immature B
FHIT	1.07342e-06	-0.288016	0.216	0.396	0.02544	Immature B
AIF1	1.06405e-08	-0.288749	0.104	0.272	0.00025218	Immature B
HIST1H2BF	0.000282675	-0.289351	0.182	0.298	1	Immature B
ADA	9.92266e-06	-0.289602	0.194	0.34	0.235167	Immature B
HMGB2	0.00169415	-0.289919	0.491	0.608	1	Immature B
ATXN7L3B	9.26273e-06	-0.299601	0.432	0.596	0.219527	Immature B
NRIP1	2.78813e-05	-0.300684	0.318	0.472	0.660788	Immature B
FAM241A	6.50355e-08	-0.302096	0.18	0.362	0.00154134	Immature B
SOCS2	2.03576e-06	-0.304446	0.212	0.385	0.0482475	Immature B
NDUFA1	8.35779e-10	-0.307242	0.482	0.721	1.9808e-05	Immature B
UQCRB	2.03949e-07	-0.307343	0.745	0.872	0.0048336	Immature B
HHIP-AS1	9.42503e-06	-0.308148	0.288	0.453	0.223373	Immature B
NDUFA4	7.24494e-09	-0.316316	0.718	0.868	0.000171705	Immature B
CMTM8	8.40006e-05	-0.328601	0.414	0.551	1	Immature B
ZMIZ1	1.54253e-07	-0.328779	0.241	0.438	0.0036558	Immature B
RAG1	1.57395e-06	-0.329046	0.432	0.626	0.0373026	Immature B
ARRDC3	1.53206e-08	-0.32906	0.146	0.332	0.000363097	Immature B
TKT	0.000164773	-0.332954	0.586	0.664	1	Immature B
CLEC2B	4.02665e-10	-0.344768	0.106	0.294	9.54315e-06	Immature B
MEF2C	0.000257059	-0.345865	0.399	0.506	1	Immature B
EGFL7	3.06288e-09	-0.346009	0.11	0.291	7.25902e-05	Immature B
HIST1H1C	5.73968e-05	-0.349519	0.869	0.936	1	Immature B
CD34	9.15688e-11	-0.35049	0.077	0.253	2.17018e-06	Immature B
HIST1H1B	7.49586e-06	-0.352688	0.164	0.302	0.177652	Immature B
ERG	1.77517e-09	-0.356066	0.119	0.306	4.20715e-05	Immature B
HMHB1	5.58616e-08	-0.358271	0.108	0.264	0.00132392	Immature B
ARPP21	1.62746e-06	-0.360282	0.653	0.781	0.0385709	Immature B
GADD45A	3.76009e-07	-0.361551	0.191	0.366	0.00891142	Immature B
SIAH2	3.34614e-07	-0.373089	0.288	0.472	0.00793034	Immature B
SOD2	1.09152e-05	-0.3749	0.25	0.408	0.258691	Immature B
NDUFB1	8.93614e-11	-0.380726	0.284	0.528	2.11787e-06	Immature B
TP53INP1	2.10646e-07	-0.383687	0.358	0.547	0.00499232	Immature B
AC007952.4	1.54299e-10	-0.387847	0.173	0.4	3.65689e-06	Immature B
ATP5ME	8.74902e-13	-0.390292	0.556	0.815	2.07352e-08	Immature B
HIST1H4C	6.33705e-08	-0.398702	0.599	0.777	0.00150188	Immature B
A1BG	1.89272e-09	-0.402482	0.327	0.566	4.48574e-05	Immature B
HIST1H4E	6.35112e-14	-0.412712	0.099	0.328	1.50521e-09	Immature B
ELK3	6.86281e-11	-0.447394	0.137	0.347	1.62649e-06	Immature B
VPREB1	5.56286e-10	-0.470958	0.646	0.792	1.3184e-05	Immature B
GAPDH	5.3399e-12	-0.532633	0.511	0.717	1.26556e-07	Immature B
XBP1	1.60559e-07	-0.550782	0.367	0.525	0.00380526	Immature B
HIST1H1D	1.13509e-13	-0.639329	0.68	0.857	2.69016e-09	Immature B
DNTT	1.52944e-11	-0.646915	0.218	0.472	3.62477e-07	Immature B
HIST2H2AC	1.51969e-13	-0.67236	0.36	0.611	3.60166e-09	Immature B
CD99	3.00266e-12	-0.674894	0.216	0.453	7.11629e-08	Immature B
HIST1H1E	5.84953e-21	-0.773505	0.493	0.792	1.38634e-16	Immature B
ZFP36L2	5.10387e-119	0.820213	0.872	0.71	1.20962e-114	Mature B
IFI44L	2.93434e-39	0.786701	0.345	0.157	6.95438e-35	Mature B
CXCR4	4.50865e-102	0.718757	0.874	0.627	1.06855e-97	Mature B
YBX3	6.01516e-28	0.635948	0.421	0.28	1.42559e-23	Mature B
TXNIP	1.92948e-133	0.601333	0.994	0.979	4.57288e-129	Mature B
TCL1A	2.75885e-28	0.585678	0.479	0.315	6.53848e-24	Mature B
XAF1	5.15107e-23	0.537852	0.48	0.373	1.2208e-18	Mature B
TSC22D3	5.14524e-59	0.529699	0.852	0.788	1.21942e-54	Mature B
DUSP1	1.64569e-39	0.499006	0.495	0.293	3.90027e-35	Mature B
BTG1	9.39707e-97	0.46937	0.998	0.996	2.2271e-92	Mature B
IFITM1	3.49489e-18	0.467151	0.299	0.194	8.28289e-14	Mature B
LY6E	1.67031e-37	0.451571	0.641	0.525	3.95863e-33	Mature B
MX1	2.19137e-11	0.396182	0.464	0.419	5.19355e-07	Mature B
ISG15	0.000233087	0.386733	0.402	0.397	1	Mature B
IFIT3	2.14237e-18	0.38566	0.211	0.1	5.07741e-14	Mature B
JUNB	1.41803e-26	0.376103	0.704	0.611	3.36074e-22	Mature B
GABPB1-AS1	2.71933e-22	0.358578	0.549	0.435	6.4448e-18	Mature B
VPREB3	9.54604e-28	0.348885	0.688	0.56	2.26241e-23	Mature B
H3F3B	1.37022e-61	0.348288	0.98	0.965	3.24743e-57	Mature B
H1FX	1.3665e-10	0.344838	0.363	0.277	3.2386e-06	Mature B
IFI6	4.81536e-16	0.344834	0.239	0.136	1.14124e-11	Mature B
ISG20	1.85878e-26	0.33611	0.835	0.824	4.40531e-22	Mature B
EIF2AK2	1.16311e-14	0.32916	0.453	0.368	2.75657e-10	Mature B
POLR2J3.1	4.84833e-23	0.316876	0.651	0.547	1.14905e-18	Mature B
FOXP1	3.10755e-30	0.314528	0.79	0.717	7.36489e-26	Mature B
BACH2	1.41316e-17	0.310446	0.365	0.245	3.3492e-13	Mature B
PTMA	9.86094e-132	0.306085	1	1	2.33704e-127	Mature B
CIRBP	8.71846e-45	0.30601	0.882	0.845	2.06627e-40	Mature B
ZFP36L1	1.00361e-26	0.302555	0.74	0.658	2.37857e-22	Mature B
44621	7.06413e-34	0.301887	0.833	0.759	1.6742e-29	Mature B
FCER2	1.38948e-16	0.301216	0.451	0.335	3.29307e-12	Mature B
TSPAN13	6.40386e-21	0.29768	0.368	0.229	1.51771e-16	Mature B
RCSD1	4.90352e-23	0.297553	0.727	0.674	1.16213e-18	Mature B
BCL11A	1.33216e-29	0.294826	0.803	0.745	3.15721e-25	Mature B
SF1	4.07525e-42	0.294802	0.881	0.832	9.65834e-38	Mature B
C1orf56	3.62541e-17	0.287906	0.482	0.395	8.59222e-13	Mature B
AES	6.12365e-26	0.28501	0.859	0.824	1.4513e-21	Mature B
PABPC1	2.41258e-50	0.284695	0.957	0.948	5.7178e-46	Mature B
IL4R	9.89433e-08	0.280288	0.345	0.277	0.00234496	Mature B
CCND3	2.87567e-19	0.278166	0.429	0.319	6.81534e-15	Mature B
RBM38	6.45398e-18	0.277496	0.375	0.262	1.52959e-13	Mature B
DDIT4	1.87985e-16	0.277321	0.271	0.159	4.45525e-12	Mature B
HERPUD1	9.69832e-14	0.274491	0.663	0.633	2.2985e-09	Mature B
TNFRSF13C	1.63667e-27	0.273073	0.839	0.804	3.8789e-23	Mature B
PRKCB	3.15889e-29	0.272562	0.813	0.743	7.48657e-25	Mature B
NCK2	6.64885e-17	0.27025	0.384	0.274	1.57578e-12	Mature B
CLEC2D	4.78943e-17	0.26981	0.672	0.597	1.1351e-12	Mature B
KLF2	8.02648e-20	0.267872	0.972	0.971	1.90227e-15	Mature B
ANKRD44	8.92277e-22	0.265709	0.674	0.592	2.1147e-17	Mature B
CD79A	8.53252e-34	0.263706	0.992	0.991	2.02221e-29	Mature B
JUND	1.29081e-25	0.261596	0.957	0.954	3.05922e-21	Mature B
DDX17	4.53981e-32	0.259292	0.859	0.809	1.07593e-27	Mature B
CREBRF	6.07829e-18	0.256941	0.524	0.433	1.44056e-13	Mature B
IRF7	1.82932e-12	0.250612	0.349	0.266	4.33549e-08	Mature B
ROMO1	8.43155e-40	-0.252345	0.274	0.491	1.99828e-35	Mature B
HLA-DPB1	7.84581e-56	-0.253949	0.997	1	1.85946e-51	Mature B
TMA7	1.68863e-41	-0.254246	0.864	0.959	4.00205e-37	Mature B
ANXA2	2.69613e-22	-0.255813	0.359	0.516	6.38983e-18	Mature B
OST4	4.38578e-45	-0.259038	0.804	0.933	1.03943e-40	Mature B
ARPC1B	1.36365e-32	-0.261183	0.763	0.88	3.23186e-28	Mature B
NDUFA1	1.59721e-38	-0.261676	0.599	0.786	3.7854e-34	Mature B
ITGB1	5.40777e-24	-0.265136	0.358	0.532	1.28164e-19	Mature B
TXN	2.3768e-30	-0.266198	0.286	0.47	5.63302e-26	Mature B
HIST1H1D	6.62422e-22	-0.268706	0.288	0.439	1.56994e-17	Mature B
TOMM7	1.13842e-68	-0.269531	0.974	0.995	2.69806e-64	Mature B
CTSH	4.04199e-34	-0.293108	0.414	0.61	9.57951e-30	Mature B
DYNLL1	8.75703e-27	-0.29325	0.54	0.687	2.07542e-22	Mature B
PLEK	7.33185e-33	-0.293483	0.431	0.625	1.73765e-28	Mature B
S100A4	6.60175e-21	-0.318809	0.44	0.576	1.56462e-16	Mature B
S100A11	3.38241e-48	-0.322364	0.284	0.512	8.01631e-44	Mature B
S100A10	1.56159e-20	-0.322406	0.435	0.575	3.70097e-16	Mature B
ATP5F1E	9.52658e-95	-0.342074	0.968	0.995	2.2578e-90	Mature B
LINC01857	6.18525e-35	-0.348584	0.174	0.34	1.4659e-30	Mature B
LTB	1.31312e-61	-0.358465	0.951	0.965	3.11209e-57	Mature B
GSTP1	4.08029e-37	-0.36074	0.435	0.636	9.67029e-33	Mature B
HIST2H2AC	3.34247e-99	-0.434526	0.171	0.477	7.92166e-95	Mature B
HIST1H1E	1.57451e-75	-0.447847	0.298	0.604	3.7316e-71	Mature B
HIST1H4C	1.65701e-114	-0.529857	0.584	0.878	3.92711e-110	Mature B
CRIP1	3.43974e-38	-0.572224	0.416	0.601	8.15218e-34	Mature B
HLA-DQA2	8.16102e-113	-0.963586	0.269	0.585	1.93416e-108	Mature B
